# Supplementary material for: Identification and validation of a classifier based on hub aging-related genes and aging subtypes correlation with immune microenvironment for periodontitis
Source: Front Immunol. 2022 Nov 1;13:1042484. doi: 10.3389/fimmu.2022.1042484 (PMC9663931; doi:10.3389/fimmu.2022.1042484)
Supplement: Supplementary Table 1 — Characteristics of selected GEO datasets. [file Table_1.xlsx]

## Sheet: Table S1
Table S1. Characteristics of selected GEO datasets.
GEO Gene Set ID	GSE16134	GSE10334	GSE106090	GSE173078	GSE23586
RNA	mRNA	mRNA	lncRNA and mRNA	mRNA	RNA
Platform ID	GPL570	GPL570	GPL21827	GPL20301	GPL21827
Number of specimens (control veesus PD)	69 vs 241	64 vs 183	6 vs 6	12 vs 12	3 vs 3

## Sheet: Table S2
Table S2. Three hundred seven genes related to aging.
ID	Symbol	Name	Gene id
1	GHR	growth hormone receptor	2690
2	GHRH	growth hormone releasing hormone	2691
3	SHC1	SHC (Src homology 2 domain containing) transforming protein 1	6464
4	POU1F1	POU class 1 homeobox 1	5449
5	PROP1	PROP paired-like homeobox 1	5626
6	TP53	tumor protein p53	7157
7	TERC	telomerase RNA component	7012
8	TERT	telomerase reverse transcriptase	7015
9	ATM	ATM serine/threonine kinase	472
10	PLAU	plasminogen activator, urokinase	5328
11	ERCC2	excision repair cross-complementation group 2	2068
12	ERCC8	excision repair cross-complementation group 8	1161
13	WRN	Werner syndrome, RecQ helicase-like	7486
14	LMNA	lamin A/C	4000
15	IGF1R	insulin-like growth factor 1 receptor	3480
16	TXN	thioredoxin	7295
17	KL	klotho	9365
18	E2F1	E2F transcription factor 1	1869
19	PTPN11	protein tyrosine phosphatase, non-receptor type 11	5781
20	NFKB2	nuclear factor of kappa light polypeptide gene enhancer in B-cells 2 (p49/p100)	4791
21	STAT5B	signal transducer and activator of transcription 5B	6777
22	STAT3	signal transducer and activator of transcription 3 (acute-phase response factor)	6774
23	STAT5A	signal transducer and activator of transcription 5A	6776
24	NRG1	neuregulin 1	3084
25	HDAC3	histone deacetylase 3	8841
26	GH1	growth hormone 1	2688
27	IL7R	interleukin 7 receptor	3575
28	IGF1	insulin-like growth factor 1 (somatomedin C)	3479
29	IGF2	insulin-like growth factor 2	3481
30	INS	insulin	3630
31	NGF	nerve growth factor (beta polypeptide)	4803
32	IRS1	insulin receptor substrate 1	3667
33	PTPN1	protein tyrosine phosphatase, non-receptor type 1	5770
34	IRS2	insulin receptor substrate 2	8660
35	AKT1	v-akt murine thymoma viral oncogene homolog 1	207
36	PIK3CB	phosphatidylinositol-4,5-bisphosphate 3-kinase, catalytic subunit beta	5291
37	NGFR	nerve growth factor receptor	4804
38	HRAS	Harvey rat sarcoma viral oncogene homolog	3265
39	MYC	v-myc avian myelocytomatosis viral oncogene homolog	4609
40	EGFR	epidermal growth factor receptor	1956
41	ERBB2	erb-b2 receptor tyrosine kinase 2	2064
42	INSR	insulin receptor	3643
43	NCOR1	nuclear receptor corepressor 1	9611
44	NBN	nibrin	4683
45	JUND	jun D proto-oncogene	3727
46	IL2	interleukin 2	3558
47	PDGFB	platelet-derived growth factor beta polypeptide	5155
48	EGF	epidermal growth factor	1950
49	IL2RG	interleukin 2 receptor, gamma	3561
50	FOS	FBJ murine osteosarcoma viral oncogene homolog	2353
51	PDGFRB	platelet-derived growth factor receptor, beta polypeptide	5159
52	EPOR	Erythropoietin receptor	2057
53	SST	somatostatin	6750
54	PRKCD	protein kinase C, delta	5580
55	PPARA	peroxisome proliferator-activated receptor alpha	5465
56	RET	ret proto-oncogene	5979
57	PLCG2	phospholipase C, gamma 2 (phosphatidylinositol-specific)	5336
58	PEX5	peroxisomal biogenesis factor 5	5830
59	TCF3	transcription factor 3	6929
60	PARP1	poly (ADP-ribose) polymerase 1	142
61	BRCA1	breast cancer 1, early onset	672
62	PIN1	peptidylprolyl cis/trans isomerase, NIMA-interacting 1	5300
63	PTEN	phosphatase and tensin homolog	5728
64	CREBBP	CREB binding protein	1387
65	HIF1A	hypoxia inducible factor 1, alpha subunit (basic helix-loop-helix transcription factor)	3091
66	UBB	ubiquitin B	7314
67	RPA1	replication protein A1, 70kDa	6117
68	BLM	Bloom syndrome, RecQ helicase-like	641
69	BCL2	B-cell CLL/lymphoma 2	596
70	S100B	S100 calcium binding protein B	6285
71	VCP	valosin containing protein	7415
72	POLG	polymerase (DNA directed), gamma	5428
73	IGFBP3	insulin-like growth factor binding protein 3	3486
74	HSP90AA1	heat shock protein 90kDa alpha (cytosolic), class A member 1	3320
75	NR3C1	nuclear receptor subfamily 3, group C, member 1 (glucocorticoid receptor)	2908
76	EGR1	early growth response 1	1958
77	VEGFA	vascular endothelial growth factor A	7422
78	ABL1	ABL proto-oncogene 1, non-receptor tyrosine kinase	25
79	BRCA2	breast cancer 2, early onset	675
80	TOP2A	topoisomerase (DNA) II alpha	7153
81	TOP2B	topoisomerase (DNA) II beta	7155
82	NFKB1	nuclear factor of kappa light polypeptide gene enhancer in B-cells 1	4790
83	TOP1	topoisomerase (DNA) I	7150
84	RAD51	RAD51 recombinase	5888
85	UBE2I	ubiquitin-conjugating enzyme E2I	7329
86	TNF	tumor necrosis factor	7124
87	PDPK1	3-phosphoinositide dependent protein kinase 1	5170
88	CEBPA	CCAAT/enhancer binding protein (C/EBP), alpha	1050
89	CEBPB	CCAAT/enhancer binding protein (C/EBP), beta	1051
90	MXI1	MAX interactor 1, dimerization protein	4601
91	TGFB1	transforming growth factor, beta 1	7040
92	ERCC6	excision repair cross-complementation group 6	2074
93	STK11	serine/threonine kinase 11	6794
94	EP300	E1A binding protein p300	2033
95	APTX	aprataxin	54840
96	PML	promyelocytic leukemia	5371
97	GSK3B	glycogen synthase kinase 3 beta	2932
98	HTT	huntingtin	3064
99	PRKCA	protein kinase C, alpha	5578
100	SSTR3	somatostatin receptor 3	6753
101	HELLS	helicase, lymphoid-specific	3070
102	APOC3	apolipoprotein C-III	345
103	EEF2	eukaryotic translation elongation factor 2	1938
104	ERCC3	excision repair cross-complementation group 3	2071
105	TERF1	telomeric repeat binding factor (NIMA-interacting) 1	7013
106	PRKDC	protein kinase, DNA-activated, catalytic polypeptide	5591
107	CAT	catalase	847
108	ERCC5	excision repair cross-complementation group 5	2073
109	AR	androgen receptor	367
110	GTF2H2	general transcription factor IIH, polypeptide 2, 44kDa	2966
111	XRCC5	X-ray repair complementing defective repair in Chinese hamster cells 5 (double-strand-break rejoining)	7520
112	PCNA	proliferating cell nuclear antigen	5111
113	FEN1	flap structure-specific endonuclease 1	2237
114	FAS	Fas cell surface death receptor	355
115	TERF2	telomeric repeat binding factor 2	7014
116	XRCC6	X-ray repair complementing defective repair in Chinese hamster cells 6	2547
117	POLD1	polymerase (DNA directed), delta 1, catalytic subunit	5424
118	BAX	BCL2-associated X protein	581
119	RB1	retinoblastoma 1	5925
120	EMD	emerin	2010
121	GRB2	growth factor receptor-bound protein 2	2885
122	FOXO3	forkhead box O3	2309
123	FOXO1	forkhead box O1	2308
124	HSF1	heat shock transcription factor 1	3297
125	XPA	xeroderma pigmentosum, complementation group A	7507
126	MSRA	methionine sulfoxide reductase A	4482
127	RECQL4	RecQ helicase-like 4	9401
128	SOD2	superoxide dismutase 2, mitochondrial	6648
129	SOD1	superoxide dismutase 1, soluble	6647
130	FOXM1	forkhead box M1	2305
131	COQ7	coenzyme Q7 homolog, ubiquinone (yeast)	10229
132	CACNA1A	calcium channel, voltage-dependent, P/Q type, alpha 1A subunit	773
133	LRP2	low density lipoprotein receptor-related protein 2	4036
134	AIFM1	apoptosis-inducing factor, mitochondrion-associated, 1	9131
135	UCHL1	ubiquitin carboxyl-terminal esterase L1 (ubiquitin thiolesterase)	7345
136	APP	amyloid beta (A4) precursor protein	351
137	APOE	apolipoprotein E	348
138	A2M	alpha-2-macroglobulin	2
139	SNCG	synuclein, gamma (breast cancer-specific protein 1)	6623
140	PRDX1	peroxiredoxin 1	5052
141	PON1	paraoxonase 1	5444
142	RELA	v-rel avian reticuloendotheliosis viral oncogene homolog A	5970
143	IL6	interleukin 6	3569
144	RGN	regucalcin	9104
145	ATP5O	ATP synthase, H+ transporting, mitochondrial F1 complex, O subunit	539
146	RAD52	RAD52 homolog, DNA repair protein	5893
147	TOP3B	topoisomerase (DNA) III beta	8940
148	ERCC1	excision repair cross-complementation group 1	2067
149	SIRT1	sirtuin 1	23411
150	HDAC1	histone deacetylase 1	3065
151	HSPA9	heat shock 70kDa protein 9 (mortalin)	3313
152	GPX1	glutathione peroxidase 1	2876
153	GSR	glutathione reductase	2936
154	GSS	glutathione synthetase	2937
155	GSTA4	glutathione S-transferase alpha 4	2941
156	GSTP1	glutathione S-transferase pi 1	2950
157	MT-CO1	mitochondrially encoded cytochrome c oxidase I	4512
158	HSPD1	heat shock 60kDa protein 1 (chaperonin)	3329
159	HSPA1A	heat shock 70kDa protein 1A	3303
160	HSPA1B	heat shock 70kDa protein 1B	3304
161	PCMT1	protein-L-isoaspartate (D-aspartate) O-methyltransferase	5110
162	MAPK8	mitogen-activated protein kinase 8	5599
163	YWHAZ	tyrosine 3-monooxygenase/tryptophan 5-monooxygenase activation protein, zeta	7534
164	PTK2B	protein tyrosine kinase 2 beta	2185
165	PTK2	protein tyrosine kinase 2	5747
166	IL7	interleukin 7	3574
167	MAPK14	mitogen-activated protein kinase 14	1432
168	FGFR1	fibroblast growth factor receptor 1	2260
169	SP1	Sp1 transcription factor	6667
170	FLT1	fms-related tyrosine kinase 1	2321
171	JUN	jun proto-oncogene	3725
172	MED1	mediator complex subunit 1	5469
173	MAPK9	mitogen-activated protein kinase 9	5601
174	MAPK3	mitogen-activated protein kinase 3	5595
175	HMGB1	high mobility group box 1	3146
176	CCNA2	cyclin A2	890
177	HMGB2	high mobility group box 2	3148
178	MAP3K5	mitogen-activated protein kinase kinase kinase 5	4217
179	TAF1	TAF1 RNA polymerase II, TATA box binding protein (TBP)-associated factor, 250kDa	6872
180	LMNB1	lamin B1	4001
181	SDHC	succinate dehydrogenase complex, subunit C, integral membrane protein, 15kDa	6391
182	FOXO4	forkhead box O4	4303
183	HESX1	HESX homeobox 1	8820
184	PIK3R1	phosphoinositide-3-kinase, regulatory subunit 1 (alpha)	5295
185	BSCL2	Berardinelli-Seip congenital lipodystrophy 2 (seipin)	26580
186	AGPAT2	1-acylglycerol-3-phosphate O-acyltransferase 2	10555
187	BMI1	BMI1 proto-oncogene, polycomb ring finger	648
188	EEF1A1	eukaryotic translation elongation factor 1 alpha 1	1915
189	TFAP2A	transcription factor AP-2 alpha (activating enhancer binding protein 2 alpha)	7020
190	BDNF	brain-derived neurotrophic factor	627
191	CREB1	cAMP responsive element binding protein 1	1385
192	ATF2	activating transcription factor 2	1386
193	TBP	TATA box binding protein	6908
194	APEX1	APEX nuclease (multifunctional DNA repair enzyme) 1	328
195	HBP1	HMG-box transcription factor 1	26959
196	BUB1B	BUB1 mitotic checkpoint serine/threonine kinase B	701
197	PTGS2	prostaglandin-endoperoxide synthase 2 (prostaglandin G/H synthase and cyclooxygenase)	5743
198	HSPA8	heat shock 70kDa protein 8	3312
199	SIN3A	SIN3 transcription regulator family member A	25942
200	CDK1	cyclin-dependent kinase 1	983
201	TFDP1	transcription factor Dp-1	7027
202	DDIT3	DNA-damage-inducible transcript 3	1649
203	POLA1	polymerase (DNA directed), alpha 1, catalytic subunit	5422
204	MAPT	microtubule-associated protein tau	4137
205	CTGF	connective tissue growth factor	1490
206	HDAC2	histone deacetylase 2	3066
207	MAX	MYC associated factor X	4149
208	MXD1	MAX dimerization protein 1	4084
209	MDM2	MDM2 proto-oncogene, E3 ubiquitin protein ligase	4193
210	SUMO1	small ubiquitin-like modifier 1	7341
211	H2AFX	H2A histone family, member X	3014
212	HOXB7	homeobox B7	3217
213	HOXC4	homeobox C4	3221
214	JAK2	Janus kinase 2	3717
215	ESR1	estrogen receptor 1	2099
216	LEP	leptin	3952
217	LEPR	leptin receptor	3953
218	NFKBIA	nuclear factor of kappa light polypeptide gene enhancer in B-cells inhibitor, alpha	4792
219	CLU	clusterin	1191
220	MTOR	mechanistic target of rapamycin (serine/threonine kinase)	2475
221	GHRHR	growth hormone releasing hormone receptor	2692
222	CTNNB1	catenin (cadherin-associated protein), beta 1, 88kDa	1499
223	PSEN1	presenilin 1	5663
224	DLL3	delta-like 3 (Drosophila)	10683
225	CDKN2A	cyclin-dependent kinase inhibitor 2A	1029
226	PPP1CA	protein phosphatase 1, catalytic subunit, alpha isozyme	5499
227	DBN1	drebrin 1	1627
228	NOG	noggin	9241
229	ELN	elastin	2006
230	ATR	ATR serine/threonine kinase	545
231	UCP3	uncoupling protein 3 (mitochondrial, proton carrier)	7352
232	ZMPSTE24	zinc metallopeptidase STE24	10269
233	TP63	tumor protein p63	8626
234	UCP2	uncoupling protein 2 (mitochondrial, proton carrier)	7351
235	POLB	polymerase (DNA directed), beta	5423
236	GCLC	glutamate-cysteine ligase, catalytic subunit	2729
237	GCLM	glutamate-cysteine ligase, modifier subunit	2730
238	SIRT6	sirtuin 6	51548
239	BUB3	BUB3 mitotic checkpoint protein	9184
240	RAE1	ribonucleic acid export 1	8480
241	PMCH	pro-melanin-concentrating hormone	5367
242	MLH1	mutL homolog 1	4292
243	CSNK1E	casein kinase 1, epsilon	1454
244	STUB1	STIP1 homology and U-box containing protein 1, E3 ubiquitin protein ligase	10273
245	PPM1D	protein phosphatase, Mg2+/Mn2+ dependent, 1D	8493
246	CHEK2	checkpoint kinase 2	11200
247	PCK1	phosphoenolpyruvate carboxykinase 1 (soluble)	5105
248	ARHGAP1	Rho GTPase activating protein 1	392
249	CDC42	cell division cycle 42	998
250	ARNTL	aryl hydrocarbon receptor nuclear translocator-like	406
251	CLOCK	clock circadian regulator	9575
252	HIC1	hypermethylated in cancer 1	3090
253	PAPPA	pregnancy-associated plasma protein A, pappalysin 1	5069
254	ADCY5	adenylate cyclase 5	111
255	PPARGC1A	peroxisome proliferator-activated receptor gamma, coactivator 1 alpha	10891
256	GPX4	glutathione peroxidase 4	2879
257	UCP1	uncoupling protein 1 (mitochondrial, proton carrier)	7350
258	FGF23	fibroblast growth factor 23	8074
259	EFEMP1	EGF containing fibulin-like extracellular matrix protein 1	2202
260	ERCC4	excision repair cross-complementation group 4	2072
261	CETP	cholesteryl ester transfer protein, plasma	1071
262	PPARG	peroxisome proliferator-activated receptor gamma	5468
263	AGTR1	angiotensin II receptor, type 1	185
264	CISD2	CDGSH iron sulfur domain 2	493856
265	EEF1E1	eukaryotic translation elongation factor 1 epsilon 1	9521
266	EPS8	epidermal growth factor receptor pathway substrate 8	2059
267	KCNA3	potassium channel, voltage gated shaker related subfamily A, member 3	3738
268	SIRT7	sirtuin 7	51547
269	SLC13A1	solute carrier family 13 (sodium/sulfate symporter), member 1	6561
270	SOCS2	suppressor of cytokine signaling 2	8835
271	TPP2	tripeptidyl peptidase II	7174
272	TP53BP1	tumor protein p53 binding protein 1	7158
273	SIRT3	sirtuin 3	23410
274	NCOR2	nuclear receptor corepressor 2	9612
275	SUN1	Sad1 and UNC84 domain containing 1	23353
276	BAK1	BCL2-antagonist/killer 1	578
277	IGFBP2	insulin-like growth factor binding protein 2, 36kDa	3485
278	PYCR1	pyrroline-5-carboxylate reductase 1	5831
279	TP73	tumor protein p73	7161
280	CNR1	cannabinoid receptor 1 (brain)	1268
281	NFE2L2	nuclear factor, erythroid 2-like 2	4780
282	CDKN1A	cyclin-dependent kinase inhibitor 1A (p21, Cip1)	1026
283	PDGFRA	platelet-derived growth factor receptor, alpha polypeptide	5156
284	PIK3CA	phosphatidylinositol-4,5-bisphosphate 3-kinase, catalytic subunit alpha	5290
285	C1QA	complement component 1, q subcomponent, A chain	712
286	CDKN2B	cyclin-dependent kinase inhibitor 2B (p15, inhibits CDK4)	1030
287	EIF5A2	eukaryotic translation initiation factor 5A2	56648
288	MIF	macrophage migration inhibitory factor (glycosylation-inhibiting factor)	4282
289	DGAT1	diacylglycerol O-acyltransferase 1	8694
290	MT1E	metallothionein 1E	4493
291	FGF21	fibroblast growth factor 21	26291
292	HTRA2	HtrA serine peptidase 2	27429
293	GSK3A	glycogen synthase kinase 3 alpha	2931
294	NUDT1	nudix (nucleoside diphosphate linked moiety X)-type motif 1	4521
295	IKBKB	inhibitor of kappa light polypeptide gene enhancer in B-cells, kinase beta	3551
296	SQSTM1	sequestosome 1	8878
297	CDK7	cyclin-dependent kinase 7	1022
298	GRN	granulin	2896
299	SERPINE1	serpin peptidase inhibitor, clade E (nexin, plasminogen activator inhibitor type 1), member 1	5054
300	SPRTN	SprT-like N-terminal domain	83932
301	RICTOR	RPTOR independent companion of MTOR, complex 2	253260
302	CTF1	cardiotrophin 1	1489
303	TRAP1	TNF receptor-associated protein 1	10131
304	TRPV1	transient receptor potential cation channel subfamily V member 1	7442
305	NFE2L1	nuclear factor, erythroid 2-like 1	4779
306	IFNB1	Interferon beta	3456
307	GDF11	growth differentiation factor 11	10220

## Sheet: Table S3
Table S3. The detail of clinical information on eight patients.
	Control	periodontitis
	（patient, n=4）	（patient, n=4）
Age (Mean)	28	50
Gender (M/F)	2/2	2/2
GI(Mean)	0	2.25
Explore clinical depth(Mean)	2.25	6.1
System disease(Yes/No)	0/4	0/4
Smoking history(Yes/No)	0/4	0/4
Medication history(Yes/No)	0/4	0/4
Alveolar bone resorption(Yes/No)	0/4	4/0
BOP+(Yes/No)	0/4	4/0

## Sheet: Table S4
Table S4. The primer sequences for qRT-PCR.
Gene Name	Primer Orientation	Sequences (5’-3’)
GAPDH	Forward	TGCACCACCAACTGCTTAGC
	Reverse	GGCATGGACTGTGGTCATGA
BLM	Forward	GAGTCTGCGTGCGAGGATTA
	Reverse	AGTGTTCTGGCTGAGTGACG
FOS	Forward	TGATACACTCCAAGCGGAGAC
	Reverse	GGTGAGCTGCCAGGATGAAC
IGFBP3	Forward	AATGCTAGTGAGTCGGAGGA
	Reverse	AATGCTAGTGAGTCGGAGGA
PDGFRB	Forward	CGGGAATGAGGTGGTCAACTTCG
	Reverse	AGGATGGAGCGGATGTGGTAAGG

## Sheet: Table S5
Table S5. Differentially expressed aging related genes.
Symbol	logFC	P.Value	adj.P.Val
IL2RG	1.08105	7.81e-37	2.58e-34
BDNF	-0.670656	2.66e-31	3.27e-29
GSTA4	-0.962147	3.89e-30	4.12e-28
PDGFRB	0.716833	7.21e-29	6.29e-27
PLCG2	0.750691	1.53e-26	9.81e-25
C1QA	0.81997	2.52e-23	1.05e-21
BLM	0.561039	1.94e-21	6.26e-20
UCP2	0.801828	3.43e-20	9.26e-19
KCNA3	0.665477	1.02e-19	2.61e-18
CTGF	0.963029	1.84e-19	4.53e-18
TXN	-0.546102	4.61e-19	1.07e-17
MAPT	-0.508806	2.08e-17	3.84e-16
IGFBP3	-0.574665	2.08e-16	3.39e-15
FOS	1.241	2.69e-16	4.31e-15
IL7	-0.640352	2.21e-15	3.12e-14
SHC1	0.616966	3.25e-15	4.48e-14
NFE2L2	-0.502956	2.14e-14	2.65e-13
IL7R	0.6832	1.15e-13	1.3e-12
APOE	0.543714	1.85e-13	2.03e-12
IGF2	0.650182	3.02e-12	2.87e-11
GHR	-0.551316	1.57e-11	1.34e-10
TFAP2A	-0.546543	2.45e-11	2.04e-10
IGF1R	-0.542893	1.28e-10	9.68e-10
IL6	0.756161	1.47e-10	1.1e-09
EGR1	0.513027	9.77e-10	6.51e-09
TGFB1	0.531149	2.32e-08	1.27e-07
PTGS2	0.566358	1.71e-05	6.02e-05

## Sheet: Table S6
Table S6. The output results of the neural network model.
error	15.2816
reached.threshold	0.00982188
steps	2081882
Intercept.to.1layhid1	0.608021
BLM.to.1layhid1	0.938319
FOS.to.1layhid1	2.7272
IGFBP3.to.1layhid1	0.628187
PDGFRB.to.1layhid1	1.29778
Intercept.to.1layhid2	-14.7578
BLM.to.1layhid2	-0.902987
FOS.to.1layhid2	-3.17106
IGFBP3.to.1layhid2	0.159211
PDGFRB.to.1layhid2	5.37737
Intercept.to.1layhid3	-53.5854
BLM.to.1layhid3	4.61783
FOS.to.1layhid3	-1.29928
IGFBP3.to.1layhid3	1.24973
PDGFRB.to.1layhid3	3.73644
Intercept.to.1layhid4	80.5832
BLM.to.1layhid4	-8.82203
FOS.to.1layhid4	7.51794
IGFBP3.to.1layhid4	34.3167
PDGFRB.to.1layhid4	-49.5949
Intercept.to.1layhid5	-96.4536
BLM.to.1layhid5	6.8186
FOS.to.1layhid5	-3.90248
IGFBP3.to.1layhid5	5.37339
PDGFRB.to.1layhid5	5.50237
Intercept.to.PD	-2.17823
1layhid1.to.PD	0.346252
1layhid2.to.PD	191.631
1layhid3.to.PD	-265.879
1layhid4.to.PD	183.229
1layhid5.to.PD	82.7509
Intercept.to.H	0.147349
1layhid1.to.H	1.44472
1layhid2.to.H	-191.057
1layhid3.to.H	265.416
1layhid4.to.H	-182.677
1layhid5.to.H	-82.6034

## Sheet: Table S7
Table S7. Aging modification patterns.
GSM261086	subtype1
GSM261087	subtype1
GSM261089	subtype1
GSM261090	subtype2
GSM261092	subtype1
GSM261093	subtype1
GSM261094	subtype1
GSM261095	subtype1
GSM261097	subtype2
GSM261098	subtype2
GSM261100	subtype2
GSM261101	subtype2
GSM261103	subtype2
GSM261104	subtype1
GSM261105	subtype2
GSM261106	subtype2
GSM261107	subtype1
GSM261108	subtype2
GSM261110	subtype2
GSM261111	subtype2
GSM261112	subtype1
GSM261114	subtype2
GSM261115	subtype2
GSM261118	subtype2
GSM261119	subtype1
GSM261120	subtype1
GSM261121	subtype1
GSM261123	subtype1
GSM261124	subtype1
GSM261125	subtype2
GSM261126	subtype2
GSM261128	subtype2
GSM261129	subtype2
GSM261130	subtype1
GSM261131	subtype1
GSM261132	subtype1
GSM261133	subtype1
GSM261135	subtype1
GSM261136	subtype2
GSM261139	subtype2
GSM261140	subtype2
GSM261141	subtype1
GSM261142	subtype1
GSM261144	subtype1
GSM261145	subtype2
GSM261147	subtype1
GSM261148	subtype1
GSM261149	subtype1
GSM261150	subtype2
GSM261152	subtype1
GSM261153	subtype1
GSM261155	subtype2
GSM261156	subtype2
GSM261157	subtype1
GSM261158	subtype2
GSM261160	subtype2
GSM261161	subtype1
GSM261163	subtype2
GSM261164	subtype1
GSM261166	subtype1
GSM261167	subtype2
GSM261169	subtype1
GSM261170	subtype1
GSM261172	subtype2
GSM261173	subtype2
GSM261175	subtype2
GSM261176	subtype2
GSM261178	subtype1
GSM261179	subtype1
GSM261180	subtype1
GSM261181	subtype1
GSM261182	subtype1
GSM261183	subtype2
GSM261185	subtype1
GSM261186	subtype2
GSM261187	subtype1
GSM261189	subtype1
GSM261190	subtype2
GSM261191	subtype2
GSM261192	subtype1
GSM261194	subtype2
GSM261195	subtype2
GSM261197	subtype2
GSM261198	subtype2
GSM261200	subtype2
GSM261201	subtype2
GSM261203	subtype1
GSM261204	subtype2
GSM261207	subtype1
GSM261208	subtype2
GSM261209	subtype1
GSM261210	subtype1
GSM261211	subtype1
GSM261212	subtype1
GSM261213	subtype1
GSM261214	subtype1
GSM261215	subtype1
GSM261216	subtype2
GSM261218	subtype2
GSM261219	subtype2
GSM261221	subtype1
GSM261222	subtype2
GSM261224	subtype1
GSM261225	subtype1
GSM261227	subtype1
GSM261228	subtype1
GSM261230	subtype1
GSM261231	subtype1
GSM261232	subtype1
GSM261233	subtype1
GSM261235	subtype1
GSM261236	subtype1
GSM261238	subtype2
GSM261239	subtype1
GSM261241	subtype1
GSM261242	subtype1
GSM261244	subtype1
GSM261245	subtype1
GSM261247	subtype2
GSM261248	subtype2
GSM261250	subtype1
GSM261251	subtype1
GSM261252	subtype2
GSM261253	subtype2
GSM261255	subtype1
GSM261256	subtype2
GSM261258	subtype1
GSM261259	subtype1
GSM261260	subtype2
GSM261261	subtype2
GSM261262	subtype2
GSM261263	subtype2
GSM261264	subtype2
GSM261265	subtype1
GSM261267	subtype2
GSM261268	subtype2
GSM261269	subtype1
GSM261270	subtype1
GSM261271	subtype1
GSM261273	subtype1
GSM261274	subtype2
GSM261275	subtype1
GSM261276	subtype2
GSM261278	subtype2
GSM261279	subtype2
GSM261281	subtype1
GSM261282	subtype2
GSM261284	subtype1
GSM261285	subtype1
GSM261287	subtype1
GSM261288	subtype1
GSM261289	subtype1
GSM261290	subtype1
GSM261291	subtype1
GSM261292	subtype1
GSM261294	subtype1
GSM261295	subtype1
GSM261297	subtype2
GSM261298	subtype2
GSM261299	subtype1
GSM261300	subtype1
GSM261301	subtype2
GSM261302	subtype2
GSM261304	subtype2
GSM261305	subtype1
GSM261307	subtype2
GSM261308	subtype2
GSM261310	subtype2
GSM261311	subtype1
GSM261312	subtype2
GSM261313	subtype1
GSM261315	subtype1
GSM261316	subtype2
GSM261318	subtype1
GSM261319	subtype2
GSM261321	subtype1
GSM261322	subtype2
GSM261324	subtype2
GSM261325	subtype2
GSM261327	subtype2
GSM261328	subtype2
GSM261330	subtype1
GSM261331	subtype2
GSM404005	subtype2
GSM404006	subtype1
GSM404008	subtype2
GSM404009	subtype2
GSM404011	subtype1
GSM404012	subtype2
GSM404014	subtype2
GSM404015	subtype2
GSM404018	subtype1
GSM404019	subtype2
GSM404020	subtype2
GSM404021	subtype2
GSM404022	subtype2
GSM404023	subtype1
GSM404024	subtype1
GSM404026	subtype2
GSM404027	subtype1
GSM404029	subtype2
GSM404030	subtype2
GSM404032	subtype1
GSM404033	subtype1
GSM404034	subtype2
GSM404035	subtype1
GSM404037	subtype2
GSM404038	subtype2
GSM404040	subtype2
GSM404041	subtype2
GSM404043	subtype2
GSM404044	subtype2
GSM404045	subtype2
GSM404046	subtype2
GSM404047	subtype1
GSM404048	subtype2
GSM404050	subtype2
GSM404051	subtype2
GSM404052	subtype2
GSM404055	subtype2
GSM404056	subtype2
GSM404057	subtype1
GSM404058	subtype1
GSM404060	subtype1
GSM404061	subtype1
GSM404062	subtype2
GSM404063	subtype2
GSM404065	subtype2
GSM404066	subtype2
GSM404067	subtype1
GSM404068	subtype1
GSM404069	subtype1
GSM404070	subtype1
GSM404072	subtype1
GSM404073	subtype2
GSM404076	subtype2
GSM404077	subtype2
GSM404078	subtype1
GSM404079	subtype1
GSM404081	subtype1
GSM404082	subtype1
GSM404083	subtype2
GSM404084	subtype2
GSM404086	subtype1
GSM404087	subtype1
GSM404089	subtype2
GSM404090	subtype2
GSM404091	subtype2
GSM404092	subtype2
GSM404094	subtype2
GSM404095	subtype1
GSM404097	subtype2
GSM404098	subtype1
GSM404100	subtype2
GSM404101	subtype2
GSM404103	subtype1
GSM404104	subtype1
GSM404106	subtype2
GSM404107	subtype2
GSM404109	subtype1
GSM404110	subtype1
GSM404111	subtype2
GSM404112	subtype1
GSM404113	subtype1
GSM404114	subtype2
GSM404116	subtype1
GSM404118	subtype2
GSM404119	subtype2
GSM404120	subtype2
GSM404121	subtype1
GSM404123	subtype2
GSM404124	subtype2
GSM404126	subtype2
GSM404127	subtype2
GSM404129	subtype2
GSM404130	subtype2
GSM404132	subtype2
GSM404133	subtype2
GSM404135	subtype2
GSM404136	subtype1
GSM404137	subtype2
GSM404138	subtype1
GSM404139	subtype1
GSM404140	subtype1
GSM404141	subtype1
GSM404142	subtype2
GSM404144	subtype2
GSM404145	subtype2
GSM404147	subtype1
GSM404148	subtype1
GSM404150	subtype1
GSM404151	subtype1
GSM404153	subtype1
GSM404154	subtype1
GSM404156	subtype2
GSM404157	subtype1
GSM404158	subtype1
GSM404159	subtype1
GSM404161	subtype1
GSM404162	subtype1
GSM404164	subtype2
GSM404165	subtype1
GSM404167	subtype1
GSM404168	subtype1
GSM404170	subtype1
GSM404171	subtype2
GSM404173	subtype2
GSM404174	subtype2
GSM404176	subtype1
GSM404177	subtype1
GSM404178	subtype2
GSM404179	subtype2
GSM404181	subtype1
GSM404182	subtype2
GSM404184	subtype2
GSM404185	subtype2
GSM404186	subtype2
GSM404187	subtype2
GSM404188	subtype1
GSM404189	subtype1
GSM404191	subtype2
GSM404192	subtype1
GSM404193	subtype1
GSM404194	subtype1
GSM404196	subtype2
GSM404197	subtype2
GSM404198	subtype2
GSM404199	subtype2
GSM404201	subtype2
GSM404202	subtype2
GSM404204	subtype2
GSM404205	subtype2
GSM404207	subtype1
GSM404208	subtype1
GSM404209	subtype1
GSM404210	subtype1
GSM404211	subtype1
GSM404212	subtype1
GSM404213	subtype1
GSM404214	subtype1
GSM404216	subtype2
GSM404217	subtype1
GSM404218	subtype1
GSM404219	subtype2
GSM404220	subtype2
GSM404221	subtype2
GSM404223	subtype2
GSM404224	subtype1
GSM404226	subtype2
GSM404227	subtype2
GSM404229	subtype2
GSM404230	subtype1
GSM404231	subtype1
GSM404232	subtype2
GSM404234	subtype1
GSM404235	subtype2
GSM404237	subtype1
GSM404238	subtype2
GSM404240	subtype2
GSM404241	subtype2
GSM404243	subtype2
GSM404244	subtype2
GSM404246	subtype2
GSM404247	subtype2
GSM404249	subtype1
GSM404250	subtype1
GSM404252	subtype2
GSM404253	subtype2
GSM404254	subtype2
GSM404255	subtype1
GSM404256	subtype1
GSM404257	subtype1
GSM404258	subtype1
GSM404259	subtype2
GSM404261	subtype2
GSM404262	subtype2
GSM404263	subtype1
GSM404264	subtype1
GSM404265	subtype2
GSM404266	subtype2
GSM404268	subtype1
GSM404269	subtype1
GSM404271	subtype1
GSM404272	subtype1
GSM404274	subtype2
GSM404275	subtype2
GSM404276	subtype1
GSM404277	subtype1
GSM404278	subtype1
GSM404279	subtype1
GSM404280	subtype1
GSM404281	subtype1
GSM404282	subtype1
GSM404283	subtype1
GSM404285	subtype1
GSM404286	subtype1
GSM404287	subtype1
GSM404288	subtype1
GSM404289	subtype1
GSM404290	subtype1
GSM404291	subtype1
GSM404292	subtype1
GSM404293	subtype1
GSM404294	subtype2
GSM404295	subtype1
GSM404296	subtype1
GSM404297	subtype1
GSM404298	subtype1
GSM404299	subtype2
GSM404300	subtype2
GSM404301	subtype2
GSM404302	subtype2
GSM404303	subtype2
GSM404304	subtype1
GSM404305	subtype1
GSM404306	subtype1
GSM404307	subtype1
GSM404308	subtype1
GSM404309	subtype2
GSM404310	subtype1
GSM404311	subtype2
GSM404312	subtype1
GSM404313	subtype2
GSM404314	subtype2

## Sheet: Table S8
Table S8. Aging related genes in periodontitis.
Aging Phenotype-Related Genes
CD79A
GPSM3
MZB1
MEI1
SEL1L3
ARHGAP9
ITM2C
PTP4A3
ISG20
PIM2
CHST12
TXNDC11
SPAG4
SMAP2
ICAM3
ICAM2
SLAMF7
IGH
LAX1
CD38
IL10RA
SLC7A7
CD27
P2RY8
GYPC
RAC2
THEMIS2
IL2RG
ZNF275
TAPBPL
ARHGEF28
FICD
CKAP2
HCLS1
C11orf24
FKBP11
SLA
SEC11C
IGLL5
TNFRSF17
UCP2
IFNAR2
CYBA
DGKD
NAGA
P2RX4
C4orf48
CRELD2
IRF4
ST6GAL1
IGK
HOPX
SSR4
SDF2L1
CCL18
ACP2
IFI30
XBP1
MMP9
CORO1A
GAS6
RNASE6
TMEM214
TMEM176A
CD53
CHPF
CTSH
SEC14L1
MOGS
FAM117A
MLKL
MLEC
HAPLN3
PREB
LSM10
FCER1G
DPH7
TSPAN11
PLOD3
GRB2
SLC50A1
HYOU1
CTSS
TRAM2
RRBP1
LILRB3
KCNJ15
P2RX5
HLA-DMA
PDIA4
AKR1B1
MAN2B1
FKBP2
ENTPD1
FUCA2
ITGA5
DAP
BTG2
C1QA
SRM
CREB3L2
GRWD1
KRTCAP2
FTL
AMIGO3
TCIRG1
COL4A2
SDF4
EMP3
MGAT1
ITGB2
CDK2AP2
MANF
CHPF2
NEU1
CSF1R
NQO1
LCP1
CUTA
SLC1A4
CLPTM1L
CXCR4
AK4
WDR45
NANS
TRIM27
DNASE2
SEMA4A
PECAM1
TMEM184B
PKIG
PRDM1
SIL1
CALHM2
SPOCK2
SND1
PHYKPL
LAPTM5
TP53INP1
BHLHE41
RASSF2
TRIB1
TMEM161A
CFLAR
URM1
C3AR1
TMEM258
ARHGDIB
FGD2
YIPF1
C4A
SLC2A1
C3
TM9SF1
RGS19
FCGR3B
TMEM205
EI24
GMFG
IQSEC1
MPEG1
APLNR
CCDC88B
SSR2
P4HTM
CD52
CD48
FOXRED1
PLAT
ID2
DDIT3
IL1B
FCGRT
GANAB
HLA-DMB
CERS2
CCND2
CSRP1
DNAJB11
VWF
DUSP5
KDELR1
SEC61A1
CD14
HINT2
CD3D
IL15RA
FASTK
RABAC1
KRT6A
VKORC1
FUCA1
PXDN
TMEM176B
RPN2
SKIV2L
TNFRSF14
CHID1
NIP7
ORMDL3
HAX1
SAA1
C11orf80
CHST15
SYK
BSCL2
GUSB
SLC7A5
TMEM208
CBX7
ARHGAP30
SRGN
DHRS9
CD2
DNAJC1
DDIT4
RAMP3
CYSTM1
SLC35B1
COLGALT1
SH3KBP1
RGCC
ARPC1B
CADM1
ADAM28
BTN3A2
TCTN3
WIPI1
SURF1
JTB
CREB3
RHOQ
GPANK1
CDK5RAP3
MUTYH
ABHD12
RARRES2
CCL5
CNPY2
NDUFAF3
SLC52A2
ENPP2
HSP90B1
ERP29
TSPYL2
RPS19BP1
DPM3
PTPRC
ATP6V0B
HDDC3
AIP
TSC22D3
ATP8B1
ZNF791
PCK2
RHOT2
TCEAL3
SRPRB
TMED9
STARD5
TXNIP
ATRAID
RNF113A
TRIM8
IRAK1
ATF4
SDHAF1
TXNDC12
HMCES
RILPL2
PLEK2
KLF2
PMM2
DDOST
TRADD
MMP7
SERPINB8
SEC13
DUSP22
ALOX5AP
CERK
SEMA4D
ATF6
SEC61G
LPCAT1
RNASEH2C
MTDH
IRF8
METTL7A
PARP1
ARF1
MS4A6A
POLR3GL
MNDA
FOXO3
ZNF652
RALGPS2
ZCCHC24
HSCB
C9orf64
STX18

## Sheet: Table S9
Table S9. Module-subtype correlations
Module		Subtype1	Subtype2
darkmagenta	correlation coefficient	-0.0792362	0.0792362
black		0.580451	-0.580451
darkgreen		0.273763	-0.273763
darkolivegreen		-0.371718	0.371718
darkred		-0.466555	0.466555
steelblue		-0.168636	0.168636
midnightblue		-0.249797	0.249797
violet		-0.051321	0.051321
cyan		-0.0650853	0.0650853
darkgrey		-0.463237	0.463237
green		0.0270733	-0.0270733
grey		-0.225624	0.225624
darkmagenta	p-value	0.103245	0.103245
black		1.48996e-39	1.48996e-39
darkgreen		1.00245e-08	1.00245e-08
darkolivegreen		2.43317e-15	2.43317e-15
darkred		2.63877e-24	2.63877e-24
steelblue		0.000488138	0.000488138
midnightblue		1.87522e-07	1.87522e-07
violet		0.291727	0.291727
cyan		0.18101	0.18101
darkgrey		6.09573e-24	6.09573e-24
green		0.578259	0.578259
grey		2.69462e-06	2.69462e-06
